# Supplementary material for: Formulation of Polymeric Micelles to Increase the Solubility and Photostability of Caffeic Acid
Source: Molecules. 2024 Jul 15;29(14):3329. doi: 10.3390/molecules29143329 (PMC11279489; doi:10.3390/molecules29143329)
Supplement: Supplementary file 1 [file molecules-29-03329-s001.zip]

Archive with 1 entries (1 files):
- molecules-3090281-supplementary.pdf
